# Supplementary material for: Phenomic and Transcriptomic Profiling of ZnS QD Response in Saccharomyces cerevisiae: A Quantum Model Organism for a Quantum Dot Study
Source: Nanomaterials (Basel). 2026 Jun 10;16(12):720. doi: 10.3390/nano16120720 (PMC13304748; doi:10.3390/nano16120720)
Supplement: Supplementary file 1 [file nanomaterials-16-00720-s001.zip]

Archive with 1 entries (1 files):
- nanomaterials-4322372-supplementary.pdf
